# Supplementary material for: Increased Dietary Trp, Thr, and Met Supplementation Improves Performance, Health, and Protein Metabolism of Weaned Piglets under Mixed Management and Poor Housing Conditions
Source: Animals (Basel). 2024 Apr 9;14(8):1143. doi: 10.3390/ani14081143 (PMC11047353; doi:10.3390/ani14081143)
Supplement: Supplementary file 1 [file animals-14-01143-s001.zip]

Archive with 2 entries (2 files):
- SM.pdf
- Table S1_Animals.pdf
